# Supplementary material for: “Micropersonality” traits and their implications for behavioral and movement ecology research
Source: Ecol Evol. 2021 Feb 22;11(7):3264–73. doi: 10.1002/ece3.7275 (PMC8019044; doi:10.1002/ece3.7275)
Supplement: Supplementary file 2 — Data S1 [file ECE3-11-3264-s001.csv]

Fish ID	Week	Environment	Distance Travelled (net)	Time Stationary %	Mean step length	Step length variance	Mean cosine turning angle	Turning angle variance	Sinuosity	Burst Frequency	Space Use %	Time near Wall	Time near Object
1	1	1	43753.5	0.2316736	12.060112	405.7925749	0.763847	1.083946	0.1877509	0.00270027	0.4540561	0.27539997	0.01757145
2	1	1	32390.41	0.3734859	13.648307	498.8985977	0.7546494	1.253247	0.1927417	0.005370569	0.3656286	0.32975656	0.02474683
3	1	1	30424.65	0.4945504	14.742807	967.497214	0.5569178	1.801799	0.2456002	0.017520216	0.2741253	0.44588363	0.01118948
4	1	1	21882.01	0.5839565	8.794127	260.1515435	0.5907028	1.904786	0.3455398	0.008169935	0.1906959	0.20409952	0.0632459
5	1	1	29539.34	0.2230409	12.152983	246.6562924	0.7455855	1.06872	0.2082674	0.010344828	0.3602461	0.51473438	0.07403943
7	1	1	26728.46	0.3858921	13.431085	303.7161445	0.7622142	1.220581	0.2155441	0.011261261	0.3275663	0.2183436	0.11916496
8	1	1	53610.42	0.3259153	26.012369	1510.239229	0.7420019	1.08275	0.1353724	0.003194888	0.5555556	0.22004753	0.21997763
9	1	1	24257.56	0.4798871	13.729542	418.5770756	0.7515066	1.432861	0.2407644	0.009497965	0.2656671	0.17805151	0.13423852
10	1	1	29372.26	0.3709788	15.982681	426.59769	0.7347358	1.405753	0.2200518	0.007616975	0.3829296	0.37115502	0.10782916
11	1	1	23648.12	0.5136054	14.125227	313.6984121	0.77199	1.640606	0.2652564	0.001398601	0.2618224	0.53945228	0.06121204
12	1	1	16517.77	0.7366283	11.614664	181.7283964	0.6405004	2.169343	0.3960134	0.010282776	0.100346	0.23247059	0.51858824
13	1	1	23842.23	0.6384563	13.771813	338.6072961	0.5109311	2.747935	0.4317504	0.009363296	0.1741638	0.09163025	0.13357983
14	1	1	17567.39	0.7491594	12.089524	186.3312744	0.3459838	3.053093	0.5761964	0.010723861	0.0841984	0.50509588	0.13698538
15	1	1	30497.73	0.4714574	20.136283	686.2425331	0.6889174	1.571813	0.2212174	0.013977128	0.3506344	0.46602916	0.13173733
1	1	2	80386.1	0.191092	14.106173	3474.55966	0.803594	0.7084676	0.1378355	0.008880995	0.4329104	0.15060115	0.06602266
2	1	2	55231.07	0.2944871	14.628659	988.7302	0.7986395	0.9007338	0.1561006	0.002967359	0.4163783	0.2930287	0.01403895
3	1	2	43334.21	0.4979079	17.941595	1770.58799	0.5944268	1.749011	0.2130139	0.005555556	0.3364091	0.75030911	0.02266795
4	1	2	32230.21	0.2846873	13.316498	465.34142	0.7054349	1.3868639	0.2200335	0.008040201	0.3917724	0.38986259	0.27040101
5	1	2	28036.51	0.1611149	11.053115	156.00788	0.7768554	0.8880227	0.1976713	0.006482982	0.3975394	0.45472973	0.08601351
7	1	2	23999.34	0.4770833	12.753753	205.16567	0.8001318	0.9500806	0.1906408	0.005312085	0.2679739	0.07477663	0.44323024
8	1	2	57907.41	0.2361809	26.212166	1190.55161	0.7944789	0.8813415	0.1196478	0	0.5605536	0.31279887	0.04578059
9	1	2	28524.26	0.2808684	13.934086	273.21671	0.7472181	1.1409629	0.2167277	0.010377358	0.3675509	0.36792389	0.08724108
10	1	2	27108.39	0.6623748	13.514718	757.98852	0.6650594	1.7858104	0.2917899	0.006355932	0.1484045	0.28907728	0.4468577
11	1	2	36552.54	0.4236589	16.33601	932.2831	0.8045701	1.1906559	0.1982005	0.003579952	0.3448674	0.24529203	0.04551037
12	1	2	29540.15	0.389726	14.984846	228.11007	0.7203748	1.4719943	0.2530627	0.011223345	0.284506	0.67959643	0.04390211
13	1	2	19858.9	0.6744666	13.379584	178.90029	0.6953234	2.21941	0.3533794	0.012684989	0.153787	0.69662001	0.09709799
14	1	2	22814.84	0.5432432	16.518926	359.97591	0.6981674	1.5160493	0.2476477	0.01035503	0.2564398	0.18964122	0.21998921
15	1	2	30259.5	0.3821023	18.859871	614.01043	0.7692393	1.3877494	0.2081018	0.012643678	0.3394848	0.41562742	0.05657719
1	1	3	142001.562	0.1640736	24.88734	11068.1591	0.6456893	1.8987507	0.1796539	0.034686971	0.3721646	0.12935495	0.34522249
2	1	3	41175.365	0.3114135	12.51575	826.2666	0.7606675	1.2808797	0.2048345	0.004390779	0.3410227	0.12815323	0.15186122
3	1	3	39814.547	0.2738265	15.26731	831.3269	0.6718599	1.4065542	0.2031082	0.014691479	0.4117647	0.4942995	0.09260684
4	1	3	34459.364	0.3532203	14.53181	517.4521	0.7311198	1.3604703	0.2030432	0.007337526	0.3948481	0.07040549	0.35350683
5	1	3	29925.604	0.1008403	11.35002	140.8102	0.8284416	0.750233	0.1746096	0.007009346	0.4109958	0.44823267	0.12698302
7	1	3	23568.903	0.3371314	11.16458	132.0244	0.7744771	1.1571595	0.2340642	0.004044489	0.3156478	0.05672241	0.2470903
8	1	3	72579.275	0.3071698	26.71713	1605.0938	0.7704491	0.8981059	0.1197163	0.002178649	0.5017301	0.18971271	0.11593151
9	1	3	22475.33	0.5195607	13.9049	309.437	0.7386627	1.4257714	0.2373439	0.007142857	0.2683583	0.04459726	0.20930074
10	1	3	27198.694	0.3183391	14.62676	291.3296	0.6984396	1.3070593	0.2294442	0.010152284	0.2775855	0.56596388	0.10260284
11	1	3	24405.404	0.3864247	15.00928	244.4881	0.7911603	1.0224676	0.1983293	0.004381161	0.3183391	0.26260195	0.10409146
12	1	3	25426.883	0.3848276	15.2387	212.065	0.7428432	0.9946527	0.203371	0.005605381	0.2941176	0.41589585	0.06481672
13	1	3	13380.602	0.5976789	12.08901	139.8878	0.67534	1.978684	0.3624424	0.012019231	0.1049596	0	0.5688056
14	1	3	22034.393	0.5325035	15.19127	230.637	0.7292356	1.4786237	0.2614188	0.017751479	0.2464437	0.09374573	0.14311075
15	1	3	33062.385	0.3342466	19.24197	522.7794	0.7410561	1.4125923	0.2115347	0.008230453	0.289504	0.50664305	0.0797847
1	2	1	31576.62	0.3545576	12.4248	535.0897	0.8083376	0.9121007	0.1634069	0.002076843	0.3979239	0.1048414	0.04200334
2	2	1	40719.63	0.2332402	15.78943	460.1255	0.8237882	0.7638281	0.1363562	0.003642987	0.4740484	0.1648654	0.08170992
3	2	1	36884.8	0.2742772	14.57505	764.5956	0.7043347	1.2635985	0.1987142	0.019407559	0.3690888	0.4555782	0.04667929
4	2	1	31185.23	0.3461003	13.71631	401.2187	0.7464935	1.2406054	0.1996188	0.005324814	0.4056132	0.3578196	0.14224907
5	2	1	26854.21	0.1990489	10.86342	138.4413	0.8569193	0.7402872	0.1752732	0.004240882	0.3737024	0.4040609	0.07837563
6	2	1	23869.94	0.5595075	12.8887	679.7151	0.6906339	1.6812329	0.2581257	0.013975155	0.2406767	0.4265958	0.25083453
7	2	1	22651.43	0.3644537	11.53381	154.4741	0.8189286	0.9939292	0.2078479	0.003264418	0.2991157	0.1236839	0.14084507
8	2	1	52529.34	0.2674419	24.42283	1199.6075	0.7599386	1.0306417	0.1370718	0.001984127	0.5597847	0.1145509	0.08656843
9	2	1	31483.43	0.2662116	14.77338	346.0712	0.7662976	1.2876542	0.2142881	0.006511628	0.373318	0.4151353	0.0703872
10	2	1	28929.68	0.3630618	15.38406	376.1911	0.6873783	1.641376	0.249767	0.006615215	0.3391003	0.1240455	0.19783424
11	2	1	22614.12	0.3926174	14.27951	181.6435	0.8385943	0.9986143	0.1992811	0.002209945	0.2991157	0.4015895	0.02711547
12	2	1	25098.44	0.3979381	15.55904	283.3375	0.7408282	1.3563232	0.2225916	0.002283105	0.2887351	0.4063351	0.04434605
13	2	1	23597.44	0.2973944	15.77879	273.3339	0.7908976	1.3574336	0.2268385	0.006393862	0.3094963	0.4062637	0.08763927
14	2	1	21342.28	0.4862773	16.18085	196.4004	0.7824348	1.3387384	0.2292881	0.009589041	0.2856594	0.3406685	0.05327298
15	2	1	28777.95	0.3455224	18.8561	503.5156	0.7197472	1.1916273	0.2034869	0.004561003	0.289504	0.3660207	0.03256593
1	2	2	30764.56	0.3013409	9.645974	300.73443	0.7781369	1.0792103	0.2064549	0.004040404	0.3298731	0.113060294	0.11748049
2	2	2	36072.54	0.2679426	13.508846	345.57664	0.8040061	1.1193375	0.1796748	0.005602241	0.4240677	0.256246171	0.0610661
3	2	2	34353.54	0.3753687	14.617385	726.98078	0.6961243	1.4548265	0.21087	0.011806375	0.3567859	0.346011737	0.03499239
4	2	2	25473.12	0.4130943	12.86701	439.90224	0.7232522	1.5360948	0.2335333	0.005312085	0.2522107	0.009158907	0.52228667
5	2	2	19056.94	0.3578104	9.1043	90.37525	0.8383613	0.7198358	0.1976693	0.005197505	0.2622068	0.279914672	0.18145457
6	2	2	29308.03	0.3832505	13.008136	636.78035	0.6486701	1.973874	0.282795	0.008055236	0.2391388	0.495124364	0.07475975
7	2	2	19690.24	0.4244012	10.540964	123.71463	0.7966671	1.3454362	0.2565409	0	0.2295271	0.294091904	0.19642597
8	2	2	62083.59	0.233213	27.904158	1283.67908	0.7882842	0.956394	0.1203732	0.003766478	0.6066897	0.240225829	0.09266055
9	2	2	29361.27	0.2418981	14.74117	228.21198	0.7783601	1.0564545	0.1996985	0.007633588	0.3533256	0.320200432	0.10945176
10	2	2	24381.49	0.3320158	14.067565	268.30528	0.6863938	1.4782642	0.2527285	0.013017751	0.2652826	0.245373226	0.19509562
11	2	2	17577.59	0.4570447	13.354931	123.99404	0.8292131	1.0679086	0.2170036	0.010548523	0.2110727	0.255780495	0.06864659
12	2	2	25659.96	0.3604888	16.572792	267.32518	0.7933866	0.8982921	0.174097	0.003184713	0.3533256	0.476116963	0.12577189
13	2	2	17643.39	0.3322296	15.980109	210.63865	0.8256709	0.8643068	0.1769713	0.008264463	0.2572088	0.269386451	0.17319983
14	2	2	22856.08	0.5090153	16.467453	296.22779	0.7484322	1.4554072	0.2396733	0.015536723	0.2756632	0.138232482	0.26014206
15	2	2	31477.05	0.3592375	20.174698	525.664	0.7753381	1.1997244	0.1846824	0.010297483	0.3152634	0.257635082	0.21456539
1	2	3	27856.137	0.2779079	9.612137	517.4035	0.8032386	0.970955	0.1930929	0.001081081	0.2871972	0.14852084	0.27230082
2	2	3	28558.796	0.3445313	11.145248	233.95399	0.7865087	0.9926391	0.190861	0.008343266	0.2675894	0.26393405	0.12969825
3	2	3	38026.433	0.2744043	15.245501	611.65957	0.7302822	1.2791078	0.1901825	0.012711864	0.4206075	0.52151488	0.08871205
4	2	3	27713.554	0.3030837	13.452476	358.67712	0.7595643	1.1984783	0.1983	0.008849558	0.3590927	0.12398542	0.37667716
5	2	3	23626.778	0.1773963	10.142019	91.21528	0.840428	0.804482	0.1915401	0.006086957	0.3375625	0.19448373	0.1718529
6	2	3	27197.037	0.3819591	12.132726	666.49064	0.4322936	2.9056643	0.3939852	0.019384265	0.2564398	0.41589533	0.12798385
7	2	3	15478.961	0.5217048	11.441749	158.77704	0.826794	1.0082857	0.2086902	0.008250825	0.2991157	0.06304701	0.47401441
8	2	3	49771.427	0.2915101	23.977671	1077.54722	0.7523943	1.1748054	0.1476753	0.003181336	0.4636678	0.31000587	0.09668427
9	2	3	35726.619	0.2952381	11.19162	156.40426	0.4136596	2.7829438	0.4635503	0.005630631	0.1830065	0.06259648	0.58644643
10	2	3	22924.569	0.379616	14.70182	254.76763	0.7464495	1.2816937	0.2226052	0.011904762	0.2775855	0.23859419	0.22360474
11	2	3	16891.482	0.4485842	13.094465	153.5902	0.7670032	1.4330592	0.2614173	0.006756757	0.1960784	0.01940166	0.34848934
12	2	3	22182.494	0.2871517	14.185701	168.1313	0.7793492	1.0097905	0.2119148	0.006514658	0.2971934	0.37967431	0.19993969
13	2	3	3950.605	0.5208333	12.053521	162.97032	0.5240537	3.3544993	0.5185381	0	0.0372933	0.70683819	0.20819228
14	2	3	17110.049	0.5702782	15.479682	217.73978	0.7321313	1.7601474	0.2751016	0.018739353	0.2164552	0.05175908	0.31207471
15	2	3	30111.559	0.3277428	19.188178	432.6119	0.7856255	1.2426682	0.1935954	0.006237006	0.3925413	0.13476306	0.20470425
